# Supplementary material for: From tumors to species: a SCANDAL hypothesis
Source: Biol Direct. 2019 Jan 23;14:3. doi: 10.1186/s13062-019-0233-1 (PMC6343361; doi:10.1186/s13062-019-0233-1)
Supplement: Supplementary file 1 — Table S1. A comparison of SCANDAL candidates and control species in terms of PFAM domains. We used the PFAM list from a “census of human cancer genes” [22] and performed a PFAM search for the term “apoptosis”. 409 domains were present in either of the two lists and present in 15 or more of 29 the control Metazoan species. PFAM domains in unicellular basal Holozoans are shown on the right. (XLSX 86 kb) [file 13062_2019_233_MOESM1_ESM.xlsx]

## Sheet: v2
			SCANDAL candidates								control Metazoan species																													unicellular
			Myxosporea																																					holozoa
census or apoptosis		control Metazoan	Thelohanellus_kitauei	Kudoa_iwatai	Sphaeromyxa_zaharoni	Myxobolus_cerebralis	Enteromyxum_leei	Trichoplax_adhaerens	Dicyema sp.	Intoshia_linei	Hydra_vulgaris	Nematostella_vectensis	Acropora_digitifera	Polypodium_hydriforme	Echinococcus_granulosus	Gyrodactylus_salaris	Schistosoma_mansoni	Adineta_vaga	Drosophila_melanogaster	Eurytemora_affinis	Strigamia_maritima	Ixodes_scapularis	Peripatopsis_capensis	Gordionus_alpestris	Hypsibius_dujardini	Ascaris_suum	Toxocara_canis	Caenorhabditis_elegans	Romanomermis_culicivorax	Priapulus_caudatus	Saccoglossus_kowalevskii	Strongylocentrotus_purpuratus	Ciona_intestinalis	Homo_sapiens	Branchiostoma_floridae	Mnemiopsis_leidyi	Pleurobrachia_bachei	Amphimedon_queenslandica	Oscarella_carmela	Monosiga_brevicollis	Capsaspora_owczarzaki	Sphaeroforma_arctica
PF00656	Caspase domain	29	-	-	-	-	-	+	+	+	+	+	+	+	+	+	+	+	+	+	+	+	+	+	+	+	+	+	+	+	+	+	+	+	+	+	+	+	+	+	+	+
PF00452	Apoptosis regulator proteins, Bcl-2 family	29	-	-	-	-	-	+	+	+	+	+	+	+	+	+	+	+	+	+	+	+	+	+	+	+	+	+	+	+	+	+	+	+	+	+	+	+	+	-	-	-
PF00619	Caspase recruitment domain	23	-	-	-	-	-	+	+	+	+	+	+	-	+	+	+	+	-	-	+	+	+	+	-	+	+	+	+	+	+	+	+	+	+	-	-	+	+	-	-	-
PF00648	Calpain family cysteine protease	29	-	-	-	-	-	+	+	+	+	+	+	+	+	+	+	+	+	+	+	+	+	+	+	+	+	+	+	+	+	+	+	+	+	+	+	+	+	+	+	-
PF01067	Calpain large subunit, domain III	29	-	-	-	-	-	+	+	+	+	+	+	+	+	+	+	+	+	+	+	+	+	+	+	+	+	+	+	+	+	+	+	+	+	+	+	+	+	+	+	-
PF00531	Death domain	28	-	-	-	-	-	+	+	+	+	+	+	+	+	-	+	+	+	+	+	+	+	+	+	+	+	+	+	+	+	+	+	+	+	+	+	+	+	-	-	-
PF06905	Fas apoptotic inhibitory molecule (FAIM1)	23	-	-	-	-	-	+	+	+	+	+	+	+	-	-	-	+	+	+	+	+	+	-	+	+	+	+	+	+	+	+	+	+	+	+	-	+	-	-	-	-
PF00554	Rel homology domain (RHD)	21	-	-	-	-	-	-	+	-	+	+	+	-	+	-	-	-	+	+	+	+	+	+	+	-	+	-	+	+	+	+	+	+	+	-	-	+	+	-	-	-
PF01534	Frizzled/Smoothened family membrane region	29	-	-	-	-	-	+	+	+	+	+	+	+	+	+	+	+	+	+	+	+	+	+	+	+	+	+	+	+	+	+	+	+	+	+	+	+	+	-	-	-
PF00870	P53 DNA-binding domain	22	-	-	-	-	-	+	+	-	+	+	+	+	+	+	+	-	+	-	+	+	+	-	-	+	+	-	+	+	+	+	+	+	+	+	+	-	-	+	+	+
PF07814	Wings apart-like protein regulation of heterochromatin	29	-	-	-	-	-	+	-	-	+	+	+	+	+	+	+	+	+	+	+	+	+	+	+	+	+	+	+	+	+	+	+	+	+	+	+	+	+	-	+	+
PF07699	GCC2 and GCC3	29	-	-	-	-	-	+	-	+	+	+	+	+	+	+	+	+	+	+	+	+	+	+	+	+	+	+	+	+	+	+	+	+	+	+	+	+	+	+	+	+
PF03133	Tubulin-tyrosine ligase family	29	-	-	-	-	-	+	+	+	+	+	+	+	+	+	+	+	+	+	+	+	+	+	+	+	+	+	+	+	+	+	+	+	+	+	+	+	+	+	-	+
PF02197	Regulatory subunit of type II PKA R-subunit	29	-	-	-	-	-	+	+	+	+	+	+	+	+	+	+	+	+	+	+	+	+	+	+	+	+	+	+	+	+	+	+	+	+	+	+	+	+	-	-	-
PF01167	Tub family	29	-	-	-	-	-	+	+	+	+	+	+	+	+	+	+	+	+	+	+	+	+	+	+	+	+	+	+	+	+	+	+	+	+	+	+	+	+	-	-	-
PF00784	MyTH4 domain	29	-	-	-	-	-	+	+	+	+	+	+	+	+	+	+	+	+	+	+	+	+	+	+	+	+	+	+	+	+	+	+	+	+	+	+	+	+	+	+	+
PF00658	Poly-adenylate binding protein, unique domain	29	-	-	-	-	-	+	+	-	+	+	+	+	+	+	+	+	+	+	+	+	+	+	+	+	+	+	+	+	+	+	+	+	+	+	+	+	+	+	+	+
PF08337	Plexin cytoplasmic RasGAP domain	29	-	-	-	-	+	+	-	-	+	+	+	+	+	+	+	+	+	+	+	+	+	+	+	+	+	+	+	+	+	+	+	+	+	+	+	+	+	+	-	-
PF06201	PITH domain	29	-	-	-	-	+	+	+	+	+	+	+	+	+	+	+	+	+	+	+	+	+	+	+	+	+	+	+	+	+	+	+	+	+	+	+	+	+	+	+	+
PF00644	Poly(ADP-ribose) polymerase catalytic domain	29	-	-	-	-	+	+	+	-	+	+	+	+	+	+	+	+	+	+	+	+	+	+	+	+	+	+	+	+	+	+	+	+	+	+	+	+	+	+	+	+
PF00089	Trypsin	29	-	-	-	-	+	+	+	+	+	+	+	+	+	+	+	+	+	+	+	+	+	+	+	+	+	+	+	+	+	+	+	+	+	+	+	+	+	-	-	+
PF00055	Laminin N-terminal (Domain VI)	29	-	-	-	-	+	+	-	+	+	+	+	+	+	+	+	+	+	+	+	+	+	+	+	+	+	+	+	+	+	+	+	+	+	+	+	+	+	+	-	-
PF05965	F/Y rich C-terminus	29	-	-	-	-	-	+	+	+	+	+	+	+	+	+	+	+	+	+	+	+	+	+	+	+	+	+	+	+	+	+	+	+	+	+	+	+	+	-	+	+
PF01392	Fz domain	29	-	-	-	-	-	+	+	+	+	+	+	+	+	+	+	+	+	+	+	+	+	+	+	+	+	+	+	+	+	+	+	+	+	+	+	+	+	-	-	-
PF01153	Glypican	29	-	-	-	-	-	+	-	-	+	+	+	+	+	+	+	+	+	+	+	+	+	+	+	+	+	+	+	+	+	+	+	+	+	+	+	+	+	-	-	-
PF10242	Lipoma HMGIC fusion partner-like protein	28	-	-	-	-	-	+	-	-	+	+	+	+	+	+	+	+	+	+	+	+	+	+	+	+	+	+	+	+	+	+	+	+	+	+	+	-	+	+	+	+
PF08598	Sds3-like	28	-	-	-	-	-	+	+	-	+	+	+	+	+	+	+	+	+	+	+	+	+	+	+	+	+	-	+	+	+	+	+	+	+	+	+	+	+	+	+	+
PF00209	Sodium:neurotransmitter symporter family	28	-	-	-	-	+	+	+	+	+	+	+	-	+	+	+	+	+	+	+	+	+	+	+	+	+	+	+	+	+	+	+	+	+	+	+	+	+	-	-	+
PF03792	PBC domain	28	-	-	-	-	-	+	+	+	+	+	+	+	+	+	+	+	+	+	+	+	+	+	+	+	+	+	+	+	+	+	+	+	+	+	+	-	+	-	-	-
PF02198	Sterile alpha motif (SAM)/Pointed domain	28	-	-	-	-	-	+	+	-	+	+	+	+	+	-	+	+	+	+	+	+	+	+	+	+	+	+	+	+	+	+	+	+	+	+	+	+	+	+	-	-
PF02172	KIX domain	28	-	-	-	-	-	+	-	-	+	+	+	+	+	+	+	+	+	+	+	+	+	+	+	+	+	+	+	+	+	+	+	+	+	+	-	+	+	-	+	+
PF01403	Sema domain	28	-	-	-	-	+	+	-	-	+	+	+	-	+	+	+	+	+	+	+	+	+	+	+	+	+	+	+	+	+	+	+	+	+	+	+	+	+	-	-	-
PF01030	Receptor L domain	28	-	-	-	-	-	+	+	+	+	+	-	+	+	+	+	+	+	+	+	+	+	+	+	+	+	+	+	+	+	+	+	+	+	+	+	+	+	+	+	-
PF13877	Potential Monad-binding region of RPAP3	27	-	-	-	-	-	+	+	+	+	+	+	+	+	+	+	+	+	+	+	+	-	+	-	+	+	+	+	+	+	+	+	+	+	+	+	+	+	+	+	+
PF10269	Transmembrane Fragile-X-F protein	27	-	-	-	-	-	+	-	-	+	+	+	+	+	+	+	+	+	+	+	+	+	+	+	+	+	+	+	+	+	+	+	+	+	+	-	-	+	+	+	-
PF09815	XK-related protein	27	-	-	-	-	+	+	-	+	+	+	+	+	+	+	+	+	+	+	+	+	+	+	+	+	+	+	-	+	+	+	+	+	+	+	+	-	+	+	-	-
PF07264	Etoposide-induced protein 2.4 (EI24)	27	-	-	-	-	-	+	+	+	+	+	+	+	-	-	+	+	+	+	+	+	+	+	+	+	+	+	+	+	+	+	+	+	+	+	+	+	+	+	+	+
PF07147	Mitochondrial 28S ribosomal protein S30 (PDCD9)	27	-	-	-	-	-	+	+	+	+	+	+	+	+	+	+	+	+	+	+	+	+	+	+	+	+	+	+	+	+	+	+	+	+	+	-	-	+	-	-	-
PF02877	Poly(ADP-ribose) polymerase, regulatory domain	27	-	-	-	-	-	+	-	-	+	+	+	+	+	+	+	+	+	+	+	+	+	-	+	+	+	+	+	+	+	+	+	+	+	+	-	+	+	+	+	+
PF01130	CD36 family	27	-	-	-	-	+	+	-	+	+	+	+	+	+	+	+	+	+	+	+	+	+	-	-	+	+	+	+	+	+	+	+	+	+	+	+	+	+	+	+	-
PF00629	MAM domain	27	-	-	-	-	-	+	-	+	+	+	+	+	+	-	+	+	+	+	+	+	+	+	+	+	+	+	+	+	+	+	+	+	+	+	+	-	+	+	-	-
PF00261	Tropomyosin	27	-	-	-	-	-	+	+	+	+	+	+	+	+	+	+	+	+	+	-	+	+	+	+	+	+	+	+	+	+	+	+	+	+	+	-	+	+	+	+	+
PF13676	TIR domain	26	-	-	-	-	+	+	+	-	+	+	+	-	+	+	+	+	+	+	+	+	+	-	+	-	+	+	+	+	+	+	+	+	+	+	+	+	+	+	+	-
PF03016	Exostosin family	26	-	-	-	-	-	+	-	+	+	+	+	+	+	-	+	+	+	+	+	+	+	+	+	+	+	+	+	+	+	+	+	+	+	-	-	+	+	+	+	+
PF02196	Raf-like Ras-binding domain	26	-	-	-	-	-	-	-	+	-	+	+	+	+	+	+	-	+	+	+	+	+	+	+	+	+	+	+	+	+	+	+	+	+	+	-	+	+	-	+	-
PF15228	Death-associated protein	25	-	-	-	-	-	-	-	-	+	+	+	-	+	-	+	+	+	+	+	+	+	+	-	+	+	+	+	+	+	+	+	+	+	-	+	+	+	-	-	-
PF09801	Integral membrane protein S linking to the trans Golgi network	25	-	-	-	-	-	+	+	+	+	+	+	+	+	+	+	+	+	+	+	+	+	-	+	+	+	+	+	+	+	+	+	+	+	-	-	+	-	+	+	+
PF09532	FDF domain	25	-	-	-	-	-	+	-	-	+	+	+	+	-	+	-	+	+	+	+	-	+	+	+	+	+	+	+	+	-	+	+	+	+	+	+	+	+	-	+	+
PF04588	Hypoxia induced protein conserved region	25	-	-	-	-	-	+	+	+	+	+	+	-	+	-	-	+	+	+	+	+	+	+	+	+	+	+	+	+	+	+	-	+	+	+	+	+	+	+	+	+
PF02218	Repeat in HS1/Cortactin	25	-	-	-	-	+	+	+	-	+	+	+	-	+	-	+	+	+	+	+	+	+	+	+	+	+	-	+	+	+	+	+	+	+	+	-	+	+	+	+	-
PF02177	Amyloid A4 N-terminal heparin-binding	25	-	-	-	-	-	+	-	+	+	+	+	+	-	+	+	+	+	+	+	+	+	+	+	+	+	+	+	+	+	+	-	+	+	+	-	-	+	-	-	-
PF00853	Runt domain	25	-	-	-	-	-	+	+	+	+	+	+	-	-	+	+	+	+	+	+	+	-	+	+	+	+	+	+	+	+	+	+	+	+	+	-	+	+	-	+	+
PF00757	Furin-like cysteine rich region	25	-	-	-	-	-	+	+	+	+	-	+	-	+	+	+	+	+	+	+	+	+	+	+	+	+	+	+	+	+	+	+	+	+	+	-	+	-	-	+	-
PF13281	Domain of unknown function (DUF4071)	24	-	-	-	-	-	+	-	-	+	-	-	-	+	+	+	+	+	+	+	+	+	-	+	+	+	+	+	+	+	+	-	+	+	+	+	+	+	+	-	-
PF10236	Mitochondrial ribosomal death-associated protein 3	24	-	-	-	-	-	+	+	+	+	+	+	+	+	+	+	+	+	-	+	+	+	+	+	+	+	+	+	+	+	+	+	+	+	-	-	-	-	+	+	+
PF07004	Sperm-tail PG-rich repeat	24	-	-	-	-	-	+	+	+	+	+	+	+	+	+	+	+	+	+	+	+	-	-	+	+	-	-	-	+	+	+	+	+	+	+	+	+	+	+	-	-
PF03265	Deoxyribonuclease II	24	-	-	-	-	+	-	-	+	+	-	-	+	+	+	+	+	+	+	+	+	+	+	-	+	+	+	+	+	+	+	-	+	+	+	+	-	+	-	+	-
PF02661	Fic/DOC family	24	-	-	-	-	-	+	-	-	+	+	+	-	+	+	+	+	+	+	+	+	-	-	+	+	+	+	+	+	-	+	+	+	+	+	+	-	+	+	+	+
PF01462	Leucine rich repeat N-terminal domain	24	-	-	-	-	-	+	+	+	-	-	+	+	+	+	+	+	+	+	+	+	+	+	+	+	+	+	+	+	+	+	+	+	+	-	-	+	-	-	+	-
PF08613	Cyclin	24	-	-	-	-	-	-	+	-	+	+	+	+	+	+	+	+	+	+	-	+	+	+	+	+	+	+	-	+	+	+	+	+	+	-	-	+	-	+	+	+
PF05964	F/Y-rich N-terminus	24	-	-	-	-	-	+	+	+	+	+	+	+	+	+	+	+	+	+	+	+	-	-	+	+	+	+	-	+	+	+	+	+	+	+	-	+	-	-	+	+
PF04253	Transferrin receptor-like dimerisation domain	24	-	-	-	-	+	+	-	-	+	+	+	-	+	-	+	+	-	+	+	+	+	+	+	+	+	+	+	+	+	+	+	+	+	+	-	+	-	-	+	-
PF02262	CBL proto-oncogene N-terminal domain 1	24	-	-	-	-	-	+	-	+	+	+	+	+	+	-	+	+	+	-	+	+	-	-	+	+	+	+	+	+	+	+	+	+	+	+	+	-	+	+	+	-
PF01394	Clathrin propeller repeat	24	-	-	-	-	-	+	-	+	+	+	+	-	+	+	+	+	+	+	+	+	+	+	+	-	-	+	+	+	+	+	+	+	+	+	-	-	+	+	+	-
PF12925	E2 domain of amyloid precursor protein	23	-	-	-	-	-	+	-	+	+	+	+	+	-	-	+	+	+	+	+	+	+	+	+	+	+	+	+	+	+	+	-	+	+	-	-	-	+	-	-	-
PF08614	Autophagy protein 16 (ATG16)	23	-	-	-	-	-	-	-	-	+	+	+	-	-	+	+	+	+	+	+	+	+	-	+	-	+	-	+	+	+	+	+	+	+	+	-	+	+	-	+	+
PF01049	Cadherin cytoplasmic region	23	-	-	-	-	+	-	-	+	+	+	+	+	-	-	-	+	+	+	+	+	+	+	+	+	+	+	+	+	+	+	+	+	+	-	-	-	+	-	-	-
PF15002	ERK and JNK pathways, inhibitor	22	-	-	-	-	-	+	-	-	+	-	-	+	-	-	+	+	-	+	+	+	+	-	+	+	+	+	+	+	+	+	+	+	+	+	+	+	-	+	+	-
PF13365	Trypsin-like peptidase domain	22	-	-	-	-	-	+	-	+	+	+	+	+	+	+	+	+	+	+	+	-	+	-	-	-	-	-	-	+	+	+	+	+	+	+	+	+	+	+	+	+
PF12924	Copper-binding of amyloid precursor, CuBD	22	-	-	-	-	-	+	-	+	+	+	+	+	-	-	-	+	+	+	+	+	+	+	+	+	+	+	+	+	+	+	-	+	+	-	-	-	+	-	-	-
PF00337	Galactoside-binding lectin	22	-	-	-	-	-	-	-	-	-	-	-	-	-	+	-	+	+	+	+	+	+	+	+	+	+	+	+	+	+	+	+	+	+	+	+	-	+	-	-	-
PF02761	CBL proto-oncogene N-terminus, EF hand-like domain	22	-	-	-	-	+	+	-	+	+	-	+	+	+	+	+	+	+	+	+	+	-	-	+	+	+	+	+	+	-	+	+	+	+	+	-	-	-	+	+	+
PF00779	BTK motif	22	-	-	-	-	-	+	-	-	+	+	+	-	+	+	+	+	+	+	+	+	+	-	+	-	-	-	-	+	+	+	+	+	+	+	+	+	-	+	+	-
PF06730	FAM92 protein	21	-	-	-	-	-	+	+	-	+	+	+	+	+	+	+	+	+	-	+	-	-	-	+	-	-	-	-	+	+	+	+	+	+	+	+	+	+	-	-	-
PF05076	Suppressor of fused protein (SUFU)	21	-	-	-	-	-	-	-	-	+	+	+	+	+	+	+	+	+	-	-	+	+	-	+	-	-	-	+	+	+	+	+	+	+	-	-	+	+	-	-	-
PF01808	AICARFT/IMPCHase bienzyme	21	-	-	-	-	-	+	-	-	+	+	+	+	-	-	-	-	+	-	+	+	+	+	+	+	+	+	+	+	+	+	+	+	+	-	-	-	+	+	+	+
PF01410	Fibrillar collagen C-terminal domain	21	-	-	-	-	-	-	-	+	+	+	+	+	+	+	+	+	-	+	+	-	+	+	-	-	-	-	+	+	+	+	+	+	+	-	-	+	+	+	-	-
PF00880	Nebulin repeat	21	-	-	-	-	-	-	-	-	+	+	+	+	+	-	-	+	+	+	+	-	+	+	-	+	+	+	-	+	-	+	+	+	+	+	+	-	-	-	-	-
PF00341	PDGF/VEGF domain	21	-	-	-	-	-	-	-	-	+	+	+	-	-	-	-	+	+	+	+	+	+	+	+	+	+	+	+	+	+	+	+	+	+	-	-	-	-	-	-	-
PF02179	BAG domain	20	-	-	-	-	-	+	-	-	+	+	+	-	+	+	+	+	+	+	-	-	+	+	+	-	-	+	-	+	+	+	+	+	+	-	+	-	-	-	+	+
PF00061	Lipocalin / cytosolic fatty-acid binding protein family	20	-	-	-	-	-	+	-	+	-	-	-	-	+	-	+	+	+	+	+	+	+	+	+	+	+	+	+	+	+	+	+	+	+	-	-	-	-	-	-	-
PF00020	TNFR/NGFR cysteine-rich region	20	-	-	-	-	-	-	-	-	+	+	+	-	+	+	+	-	+	-	+	-	+	-	+	+	+	+	+	+	+	+	+	+	+	-	-	-	-	+	+	+
PF03542	Tuberin	20	-	-	-	-	-	+	-	-	+	+	+	+	-	-	-	-	+	+	+	+	+	-	-	+	+	-	-	+	+	+	+	+	+	+	+	+	-	-	+	+
PF02312	Core binding factor beta subunit	20	-	-	-	-	-	+	+	-	+	+	+	-	-	-	-	-	+	+	+	+	-	+	+	+	-	+	-	+	+	+	+	+	+	+	+	+	-	-	-	-
PF02173	pKID domain	20	-	-	-	-	-	+	-	-	+	+	+	-	-	-	-	-	+	+	+	+	+	+	-	+	-	+	+	+	+	+	+	+	+	+	-	-	+	-	-	-
PF10523	BEN domain	19	-	-	-	-	-	-	-	-	+	+	+	+	+	+	+	-	+	-	+	+	+	-	+	-	-	-	-	+	+	+	-	+	+	-	-	+	+	-	-	-
PF04388	Hamartin protein	19	-	-	-	-	+	+	-	-	+	+	+	+	-	-	-	+	+	+	+	+	-	-	-	+	+	-	-	+	+	+	+	+	+	+	-	-	+	-	+	+
PF14444	S1-like	18	-	-	-	-	-	-	-	-	+	-	+	+	-	-	+	+	-	+	+	+	-	-	-	+	+	+	+	+	+	+	-	+	-	+	+	-	-	-	-	-
PF14443	DBC1	18	-	-	-	-	-	-	+	-	-	-	-	-	+	+	+	+	-	+	+	+	+	-	-	+	+	+	+	+	+	+	-	+	+	+	-	-	-	-	-	-
PF10151	Uncharacterised conserved protein (DUF2359)	18	-	-	-	-	-	+	-	-	+	+	+	-	-	-	-	+	+	+	+	+	+	-	+	-	-	-	-	+	+	+	+	+	+	+	+	-	-	-	-	-
PF09032	Siah interacting protein, N terminal	18	-	-	-	-	-	-	-	-	+	+	+	+	-	-	-	+	+	-	+	+	+	-	+	+	-	-	+	+	-	+	+	+	+	-	-	-	+	-	-	-
PF14936	Tumour protein p53-inducible protein 11	17	-	-	-	-	-	-	-	-	-	+	+	-	+	-	+	+	-	-	+	-	+	-	-	+	+	+	+	+	+	+	+	+	+	-	-	-	-	-	-	-
PF11467	Lens epithelium-derived growth factor (LEDGF)	17	-	-	-	-	-	-	+	-	+	-	+	+	-	+	+	-	+	+	+	+	+	-	-	-	-	-	-	+	+	+	+	+	+	-	-	+	-	-	-	-
PF10558	Mitochondrial 18 KDa protein (MTP18)	17	-	-	-	-	-	+	-	-	-	+	+	-	-	-	-	-	+	+	+	+	+	-	-	+	+	+	-	+	+	+	+	+	+	+	-	-	-	+	+	+
PF08163	NUC194 domain	17	-	-	-	-	-	+	-	-	+	+	+	-	+	-	-	+	-	+	+	+	-	-	+	-	-	-	-	+	+	+	+	+	+	-	-	+	+	+	+	+
PF03826	OAR domain	17	-	-	-	-	-	-	-	-	-	+	+	-	-	-	-	+	+	+	+	+	+	-	+	-	-	-	-	+	+	+	+	+	+	+	-	-	+	-	-	-
PF00605	Interferon regulatory factor transcription factor	17	-	-	-	-	-	+	-	-	+	+	+	-	+	-	+	-	-	-	+	+	+	-	-	-	-	-	-	+	+	+	+	+	+	+	-	+	+	-	-	-
PF14839	DOR family	16	-	-	-	-	-	+	-	-	-	+	+	+	-	-	-	+	+	-	+	+	-	-	+	-	-	-	+	+	+	+	+	+	+	-	-	+	-	-	-	-
PF12483	E3 Ubiquitin ligase	16	-	-	-	-	-	-	-	-	-	+	+	+	-	-	-	+	+	-	+	+	-	-	-	-	-	-	-	+	+	+	+	+	+	+	+	-	+	-	+	-
PF06553	BNIP3	16	-	-	-	-	-	-	-	-	-	+	+	-	-	-	-	+	+	+	+	+	+	-	-	+	+	+	-	+	+	+	+	+	-	-	-	-	-	-	-	-
PF05726	Pirin C-terminal cupin domain	16	-	-	-	-	-	+	-	-	+	+	+	-	-	-	-	+	-	+	-	-	-	-	+	-	-	-	-	+	+	+	+	+	+	+	+	+	+	+	+	+
PF07145	Ataxin-2 C-terminal region	16	-	-	-	-	-	+	-	-	-	+	+	+	-	-	-	+	+	-	+	+	+	+	-	-	-	-	+	-	+	+	-	+	+	+	+	-	-	-	-	-
PF05110	AF-4 proto-oncoprotein	16	-	-	-	-	-	+	-	-	+	+	+	-	-	-	-	-	+	-	+	+	+	+	-	-	+	-	+	-	+	+	-	+	+	+	-	-	+	-	-	-
PF15000	Tumour suppressor candidate 2	15	-	-	-	-	-	-	-	-	+	+	-	+	-	-	-	-	-	+	+	-	-	-	-	+	+	+	+	+	-	+	-	+	+	+	-	+	-	-	-	-
PF08919	F-actin binding	15	-	-	-	-	-	-	-	-	-	-	-	-	+	+	+	-	+	+	+	+	-	-	+	+	+	+	+	-	+	+	-	+	-	-	-	-	-	-	-	-
PF02678	Pirin	15	-	-	-	-	-	+	-	-	+	+	+	-	-	-	-	+	-	-	-	-	-	-	+	-	-	-	-	+	+	+	+	+	+	+	+	+	+	+	+	+
PF13634	Nucleoporin FG repeat region	15	-	-	-	-	+	-	-	-	-	+	-	+	+	+	+	+	-	+	-	-	-	+	-	+	+	+	+	-	-	-	+	-	-	+	+	-	-	-	-	+
PF05053	Menin	15	-	-	-	-	-	-	-	+	-	+	+	-	+	+	+	-	+	+	+	+	-	-	+	-	-	-	-	+	+	+	-	+	+	-	-	-	-	-	-	-
PF00838	Translationally controlled tumour protein	29	-	+	-	-	-	+	+	+	+	+	+	+	+	+	+	+	+	+	+	+	+	+	+	+	+	+	+	+	+	+	+	+	+	+	+	+	+	-	+	-
PF00569	Zinc finger, ZZ type	29	-	+	-	-	+	+	+	+	+	+	+	+	+	+	+	+	+	+	+	+	+	+	+	+	+	+	+	+	+	+	+	+	+	+	+	+	+	+	+	+
PF00053	Laminin EGF-like (Domains III and V)	29	-	-	-	-	+	+	+	+	+	+	+	+	+	+	+	+	+	+	+	+	+	+	+	+	+	+	+	+	+	+	+	+	+	+	+	+	+	+	+	+
PF00028	Cadherin domain	29	-	+	-	-	+	+	+	+	+	+	+	+	+	+	+	+	+	+	+	+	+	+	+	+	+	+	+	+	+	+	+	+	+	+	+	+	+	+	+	-
PF00855	PWWP domain	29	-	+	-	-	-	+	+	-	+	+	+	+	+	+	+	+	+	+	+	+	+	+	+	+	+	+	+	+	+	+	+	+	+	+	+	+	+	+	+	+
PF00612	IQ calmodulin-binding motif	29	-	-	-	+	-	+	+	+	+	+	+	+	+	+	+	+	+	+	+	+	+	+	+	+	+	+	+	+	+	+	+	+	+	+	+	+	+	+	+	+
PF12353	Eukaryotic translation initiation factor 3 subunit G	28	-	+	-	-	-	+	+	+	+	+	+	+	+	+	+	+	+	+	-	+	+	+	+	+	+	+	+	+	+	+	+	+	+	+	+	+	+	+	+	+
PF05485	THAP domain	28	-	+	-	-	+	+	-	+	+	+	+	+	+	-	+	+	+	+	+	+	+	+	+	+	+	+	+	+	+	+	+	+	+	+	+	+	+	-	-	+
PF00104	Ligand-binding domain of nuclear hormone receptor	28	-	+	-	-	-	+	+	+	+	+	+	+	+	+	+	+	+	+	+	+	+	+	+	+	+	+	+	+	+	+	+	+	+	+	-	+	+	-	-	-
PF14721	Apoptosis-inducing factor, mitochondrion-associated, C-term	27	-	+	-	-	-	+	+	-	+	+	+	+	-	+	+	+	+	+	+	+	+	+	+	+	+	+	+	+	+	+	+	+	+	+	-	+	+	+	+	+
PF10238	E2F-associated phosphoprotein	27	-	+	-	-	+	+	+	+	+	+	+	+	+	+	+	+	-	+	+	+	+	+	+	+	+	+	+	+	+	+	+	+	+	+	-	+	+	+	+	+
PF02008	CXXC zinc finger domain	27	-	+	-	-	-	+	+	-	+	+	+	+	+	-	+	+	+	+	+	+	+	+	-	+	+	+	+	+	+	+	+	+	+	+	+	+	+	-	-	-
PF13339	Apoptosis antagonizing transcription factor	25	-	-	-	-	-	+	+	-	+	+	+	+	-	-	-	+	+	+	+	+	+	+	+	-	+	+	+	+	+	+	+	+	+	+	+	+	+	+	+	+
PF02176	TRAF-type zinc finger	25	-	-	+	-	-	+	+	+	+	+	+	+	+	+	+	+	+	+	+	+	+	-	-	+	-	+	-	+	+	+	+	+	+	+	+	+	+	+	-	+
PF05181	XPA protein C-terminus	25	-	-	-	-	-	+	+	+	+	+	+	+	+	+	+	+	+	+	-	+	+	-	+	+	+	+	+	+	+	-	+	+	+	+	+	+	-	+	+	+
PF01408	Oxidoreductase family, NAD-binding Rossmann fold	24	-	-	-	+	-	+	+	-	+	+	+	-	-	-	-	+	+	+	+	+	+	+	+	+	+	-	+	+	+	+	+	+	+	+	+	+	+	+	+	+
PF02762	CBL proto-oncogene N-terminus, SH2-like domain	24	-	+	-	-	+	+	-	+	+	-	+	+	+	+	+	+	+	+	+	+	-	+	+	+	+	+	+	+	-	+	+	+	+	+	+	-	-	+	+	+
PF11715	Nucleoporin Nup120/160	23	-	-	-	+	-	+	-	+	+	+	+	+	+	-	-	-	+	+	+	+	+	-	-	+	+	+	+	+	+	+	+	+	+	+	+	-	+	+	+	-
PF15630	Kinetochore component CENP-S	21	-	-	+	-	-	+	+	+	+	+	+	+	+	-	+	+	-	-	-	+	-	+	+	+	+	+	+	+	+	+	+	+	+	-	-	+	-	-	+	+
PF01286	XPA protein N-terminal	21	-	-	-	-	-	+	+	-	+	-	+	+	+	-	+	+	+	+	-	+	-	+	+	+	+	+	+	+	+	-	+	+	+	-	-	+	-	+	+	+
PF05030	SSXT protein (N-terminal region)	20	-	-	-	-	-	-	+	-	-	+	-	+	+	+	+	+	+	-	+	-	-	+	-	+	+	+	+	+	+	+	+	+	+	+	-	-	-	-	+	+
PF14852	Fis1 N-terminal tetratricopeptide repeat	19	-	-	+	-	-	-	-	+	+	+	+	+	-	-	-	+	+	+	-	+	-	-	+	+	+	+	-	+	+	+	+	+	-	+	+	-	-	-	+	-
PF02937	Cytochrome c oxidase subunit VIc	17	-	+	-	-	-	-	+	-	-	-	-	-	+	-	+	+	+	-	+	+	+	+	+	+	+	+	-	-	-	+	+	+	+	-	-	+	-	-	-	-
PF07676	WD40-like Beta Propeller Repeat	16	-	-	-	+	-	+	+	+	-	+	+	-	-	+	-	+	+	+	-	-	+	-	+	+	+	+	+	+	-	-	-	+	+	-	-	-	+	-	+	+
PF10961	Protein of unknown function (DUF2763)	15	+	-	-	-	+	-	-	+	-	-	+	+	+	+	-	+	+	-	-	+	-	-	+	-	-	+	-	+	+	+	+	+	-	-	-	+	-	-	+	+
PF02187	Growth-Arrest-Specific Protein 2 Domain	29	-	+	+	-	+	+	+	+	+	+	+	+	+	+	+	+	+	+	+	+	+	+	+	+	+	+	+	+	+	+	+	+	+	+	+	+	+	+	-	-
PF01661	Macro domain	29	+	-	-	+	+	+	-	-	+	+	+	+	+	+	+	+	+	+	+	+	+	+	+	+	+	+	+	+	+	+	+	+	+	+	+	+	+	+	+	+
PF00989	PAS fold	29	-	-	-	+	-	+	+	+	+	+	+	+	+	+	+	+	+	+	+	+	+	+	+	+	+	+	+	+	+	+	+	+	+	+	+	+	+	-	+	+
PF00651	BTB/POZ domain	29	-	-	+	-	-	+	+	+	+	+	+	+	+	+	+	+	+	+	+	+	+	+	+	+	+	+	+	+	+	+	+	+	+	+	+	+	+	+	+	+
PF08164	Apoptosis-antagonizing transcription factor, C-terminal	28	-	-	-	+	-	+	+	+	+	+	+	+	+	+	+	+	+	+	+	+	+	-	+	+	+	+	+	+	+	+	+	+	+	+	+	+	+	+	+	-
PF06840	Protein of unknown function (DUF1241)	27	+	-	-	-	-	+	+	+	+	+	+	+	+	+	+	+	+	+	+	+	+	+	-	+	+	+	+	+	+	+	+	+	+	+	+	+	-	+	+	-
PF00034	Cytochrome c	27	+	-	-	-	-	+	+	+	+	+	-	+	+	+	+	+	+	+	+	+	+	+	+	+	+	+	+	+	+	+	+	+	+	+	-	+	+	+	+	+
PF01064	Activin types I and II receptor domain	27	+	-	+	-	+	-	+	+	+	+	+	+	-	+	+	+	+	+	+	+	+	+	+	+	+	+	+	+	+	+	+	+	+	+	+	-	+	-	-	-
PF00050	Kazal-type serine protease inhibitor domain	27	-	+	-	+	+	+	-	-	+	+	+	+	+	+	-	+	+	+	+	+	+	+	+	+	+	+	+	+	+	+	+	+	+	+	+	-	+	+	-	+
PF01713	Smr domain	26	+	-	-	-	-	+	-	-	+	+	+	+	+	+	+	+	+	+	+	+	-	+	+	-	+	+	+	+	+	+	-	+	+	+	+	+	+	+	+	+
PF02142	MGS-like domain	26	-	+	+	-	+	+	+	+	+	+	+	+	-	-	+	+	+	+	+	+	+	+	+	+	+	+	+	+	+	+	+	+	+	+	+	-	+	+	+	+
PF08355	EF hand associated	25	-	-	+	-	-	+	-	-	+	+	+	+	+	+	-	+	+	-	-	+	+	+	+	+	+	+	+	+	+	+	+	+	+	+	+	-	+	+	+	+
PF04714	BCL7, N-terminal conserver region	24	-	-	-	+	-	+	+	-	-	+	+	+	+	+	+	+	+	+	-	-	+	+	+	+	+	+	+	+	+	-	+	+	+	+	+	-	+	-	-	-
PF03453	MoeA N-terminal region (domain I and II)	23	-	-	+	-	-	+	-	-	+	+	+	-	-	-	+	+	+	-	+	-	-	+	+	+	+	+	+	+	+	+	+	+	+	+	+	+	+	+	+	+
PF09809	Mitochondrial ribosomal protein L27	22	+	-	-	-	-	+	+	+	+	+	-	+	-	+	+	+	+	-	+	+	+	+	+	+	+	+	+	+	-	+	+	+	-	-	+	+	-	-	-	+
PF02178	AT hook motif	22	+	-	-	-	-	-	+	+	-	-	+	+	+	-	-	+	+	+	+	+	+	+	+	+	+	+	-	+	+	+	+	+	+	-	-	+	+	-	+	+
PF12894	Anaphase-promoting complex subunit 4 WD40 domain	21	+	-	-	+	+	+	+	+	+	+	+	-	+	-	+	-	+	+	+	+	-	+	-	+	+	+	+	-	+	+	+	+	+	+	-	-	+	+	+	+
PF03454	MoeA C-terminal region (domain IV)	21	+	-	+	-	-	+	-	-	+	+	+	-	-	-	+	-	+	+	+	+	-	+	+	+	+	+	-	+	+	+	+	+	+	+	-	+	-	-	+	-
PF00822	PMP-22/EMP/MP20/Claudin family	20	-	+	+	-	+	-	+	-	+	-	+	+	-	-	+	+	+	-	+	+	+	+	-	+	+	+	+	+	+	+	+	+	+	-	-	-	-	+	-	-
PF15335	Caspase activity and apoptosis inhibitor 1	17	-	-	-	+	-	-	+	-	+	+	+	+	-	-	-	+	+	+	-	+	+	+	+	+	-	-	+	+	+	-	-	+	+	-	-	-	-	-	-	-
PF13445	RING-type zinc-finger	29	+	+	+	-	+	+	+	+	+	+	+	+	+	+	+	+	+	+	+	+	+	+	+	+	+	+	+	+	+	+	+	+	+	+	+	+	+	+	+	+
PF09279	Phosphoinositide-specific phospholipase C, efhand-like	29	+	-	-	+	-	+	+	+	+	+	+	+	+	+	+	+	+	+	+	+	+	+	+	+	+	+	+	+	+	+	+	+	+	+	+	+	+	+	+	+
PF04111	Autophagy protein Apg6	29	+	-	+	-	+	+	+	+	+	+	+	+	+	+	+	+	+	+	+	+	+	+	+	+	+	+	+	+	+	+	+	+	+	+	+	+	+	+	+	+
PF02135	TAZ zinc finger	29	+	-	-	+	-	+	+	+	+	+	+	+	+	+	+	+	+	+	+	+	+	+	+	+	+	+	+	+	+	+	+	+	+	+	+	+	+	+	+	+
PF00789	UBX domain	29	+	-	-	+	+	+	+	+	+	+	+	+	+	+	+	+	+	+	+	+	+	+	+	+	+	+	+	+	+	+	+	+	+	+	+	+	+	+	+	+
PF00433	Protein kinase C terminal domain	29	-	+	+	+	+	+	+	+	+	+	+	+	+	+	+	+	+	+	+	+	+	+	+	+	+	+	+	+	+	+	+	+	+	+	+	+	+	+	+	+
PF00300	Histidine phosphatase superfamily (branch 1)	29	+	-	-	+	-	+	+	+	+	+	+	+	+	+	+	+	+	+	+	+	+	+	+	+	+	+	+	+	+	+	+	+	+	+	+	+	+	+	+	+
PF02225	PA domain	29	+	-	-	+	-	+	+	+	+	+	+	+	+	+	+	+	+	+	+	+	+	+	+	+	+	+	+	+	+	+	+	+	+	+	+	+	+	+	+	+
PF00956	Nucleosome assembly protein (NAP)	29	+	-	-	+	-	+	+	+	+	+	+	+	+	+	+	+	+	+	+	+	+	+	+	+	+	+	+	+	+	+	+	+	+	+	+	+	+	+	+	+
PF00769	Ezrin/radixin/moesin family	29	-	+	+	-	+	+	+	+	+	+	+	+	+	+	+	+	+	+	+	+	+	+	+	+	+	+	+	+	+	+	+	+	+	+	+	+	+	+	+	-
PF00611	Fes/CIP4, and EFC/F-BAR homology domain	29	-	-	+	+	-	+	+	+	+	+	+	+	+	+	+	+	+	+	+	+	+	+	+	+	+	+	+	+	+	+	+	+	+	+	+	+	+	+	+	+
PF00564	PB1 domain	29	+	-	-	+	-	+	+	+	+	+	+	+	+	+	+	+	+	+	+	+	+	+	+	+	+	+	+	+	+	+	+	+	+	+	+	+	+	+	+	+
PF08516	ADAM cysteine-rich	28	+	-	-	+	-	+	+	-	+	+	+	+	+	+	+	+	+	+	+	+	-	+	+	+	+	+	+	+	+	+	+	+	+	+	+	+	+	-	-	-
PF01437	Plexin repeat	28	+	-	+	-	+	+	-	-	+	+	+	+	+	+	+	-	+	+	+	+	+	+	+	+	+	+	+	+	+	+	+	+	+	+	+	+	+	+	+	-
PF14878	Death-like domain of SPT6	27	-	+	-	+	+	+	+	+	+	+	+	+	+	+	+	+	+	+	+	+	+	+	+	+	+	+	+	-	+	+	+	+	+	+	+	-	+	+	+	-
PF12701	Scd6-like Sm domain	27	-	+	+	+	-	+	-	-	+	+	+	+	+	+	-	+	+	+	+	-	+	+	+	+	+	+	+	+	+	+	+	+	+	+	+	+	+	+	+	+
PF10262	Rdx family	27	-	+	+	-	+	+	+	-	+	+	+	+	+	+	+	+	+	+	+	+	-	+	+	+	+	+	+	+	+	+	+	+	+	+	+	+	-	-	+	+
PF00210	Ferritin-like domain	27	-	+	-	+	+	+	+	+	+	+	+	+	+	+	+	+	+	+	+	+	+	+	+	+	+	+	+	+	+	+	+	+	+	-	-	+	+	-	-	+
PF05188	MutS domain II	27	-	+	+	-	+	+	+	+	+	+	+	+	-	+	+	+	+	+	+	+	-	+	+	+	+	+	+	+	+	+	+	+	+	+	+	+	+	+	+	+
PF02205	WH2 motif	27	-	-	+	+	+	+	-	-	+	+	+	+	+	-	-	+	+	+	+	+	+	+	+	+	+	+	+	+	+	+	+	+	+	+	+	+	+	+	+	+
PF11789	Zinc-finger of the MIZ type in Nse subunit	26	+	-	-	+	+	+	+	-	+	+	+	+	+	+	-	+	+	+	+	+	+	+	-	+	+	+	+	+	+	+	+	+	+	+	+	-	+	-	+	+
PF01984	Double-stranded DNA-binding domain	26	-	+	-	+	-	+	+	+	+	+	+	+	+	-	+	+	+	+	+	+	+	+	+	+	+	+	+	+	+	+	+	+	+	+	-	+	-	+	+	+
PF00105	Zinc finger, C4 type (two domains)	26	-	+	+	-	+	+	+	+	+	+	+	+	+	+	+	+	+	+	+	+	+	+	+	+	+	+	+	+	+	+	+	+	+	-	-	+	-	-	-	-
PF05093	Cytokine-induced anti-apoptosis inhibitor 1, Fe-S biogenesis	25	-	+	-	+	+	+	+	+	-	+	+	+	+	+	+	+	+	+	+	+	+	-	+	+	+	+	+	+	-	+	+	+	+	+	+	+	-	+	+	+
PF00931	NB-ARC domain	22	-	+	+	+	-	+	-	-	+	+	+	-	+	+	+	-	+	+	+	+	-	-	+	+	+	+	+	+	+	+	+	+	+	-	-	-	+	-	+	+
PF06842	Protein of unknown function (DUF1242)	21	-	+	+	-	+	+	+	-	+	+	-	+	+	+	+	+	+	-	+	+	-	-	-	+	+	+	+	-	+	+	+	+	+	-	+	+	-	+	+	-
PF04832	SOUL heme-binding protein	20	+	-	+	-	-	-	-	-	+	+	+	+	-	-	+	+	-	+	+	+	+	+	-	-	-	-	-	+	+	+	+	+	+	+	+	+	-	-	-	+
PF03344	Daxx Family	20	+	+	-	-	+	+	+	-	-	+	+	+	+	+	+	+	+	-	+	+	+	+	-	-	-	-	-	+	+	+	+	+	+	+	-	-	+	-	-	-
PF07967	C3HC zinc finger-like	18	+	-	+	+	-	+	-	-	+	+	+	+	-	-	-	+	-	-	+	+	-	+	+	+	+	+	+	-	-	+	+	+	-	+	+	-	-	+	+	+
PF13873	Myb/SANT-like DNA-binding domain	17	+	-	-	+	+	-	-	-	-	-	+	-	+	+	+	+	+	+	-	+	+	-	-	-	+	-	+	+	-	+	+	+	-	+	+	-	-	-	-	-
PF14555	UBA-like domain	29	+	-	+	+	+	+	+	+	+	+	+	+	+	+	+	+	+	+	+	+	+	+	+	+	+	+	+	+	+	+	+	+	+	+	+	+	+	+	+	+
PF13949	ALIX V-shaped domain binding to HIV	29	+	-	+	+	+	+	+	+	+	+	+	+	+	+	+	+	+	+	+	+	+	+	+	+	+	+	+	+	+	+	+	+	+	+	+	+	+	+	+	+
PF13180	PDZ domain	29	+	-	+	+	-	+	+	+	+	+	+	+	+	+	+	+	+	+	+	+	+	+	+	+	+	+	+	+	+	+	+	+	+	+	+	+	+	+	-	+
PF07686	Immunoglobulin V-set domain	29	+	+	+	-	+	+	+	+	+	+	+	+	+	+	+	+	+	+	+	+	+	+	+	+	+	+	+	+	+	+	+	+	+	+	+	+	+	-	-	-
PF01459	Eukaryotic porin	29	+	+	+	-	+	+	+	+	+	+	+	+	+	+	+	+	+	+	+	+	+	+	+	+	+	+	+	+	+	+	+	+	+	+	+	+	+	+	+	+
PF01027	Inhibitor of apoptosis-promoting Bax1	29	+	+	-	+	-	+	+	+	+	+	+	+	+	+	+	+	+	+	+	+	+	+	+	+	+	+	+	+	+	+	+	+	+	+	+	+	+	+	+	+
PF00609	Diacylglycerol kinase accessory domain	29	+	-	+	+	-	+	+	+	+	+	+	+	+	+	+	+	+	+	+	+	+	+	+	+	+	+	+	+	+	+	+	+	+	+	+	+	+	+	+	+
PF00387	Phosphatidylinositol-specific phospholipase C, Y domain	29	-	+	+	+	+	+	+	+	+	+	+	+	+	+	+	+	+	+	+	+	+	+	+	+	+	+	+	+	+	+	+	+	+	+	+	+	+	+	+	+
PF00355	Rieske [2Fe-2S] domain	29	+	+	+	-	+	+	+	+	+	+	+	+	+	+	+	+	+	+	+	+	+	+	+	+	+	+	+	+	+	+	+	+	+	+	+	+	+	+	+	+
PF00106	short chain dehydrogenase	29	+	-	+	+	+	+	+	+	+	+	+	+	+	+	+	+	+	+	+	+	+	+	+	+	+	+	+	+	+	+	+	+	+	+	+	+	+	+	+	+
PF00059	Lectin C-type domain	29	+	+	+	-	+	+	+	+	+	+	+	+	+	+	+	+	+	+	+	+	+	+	+	+	+	+	+	+	+	+	+	+	+	+	+	+	+	+	-	+
PF00041	Fibronectin type III domain	29	+	+	-	+	+	+	+	+	+	+	+	+	+	+	+	+	+	+	+	+	+	+	+	+	+	+	+	+	+	+	+	+	+	+	+	+	+	+	+	+
PF08214	Histone acetylation protein	29	+	+	-	+	-	+	+	-	+	+	+	+	+	+	+	+	+	+	+	+	+	+	+	+	+	+	+	+	+	+	+	+	+	+	+	+	+	+	+	+
PF02984	Cyclin, C-terminal domain	29	+	+	-	+	+	+	+	+	+	+	+	+	+	+	+	+	+	+	+	+	+	+	+	+	+	+	+	+	+	+	+	+	+	+	+	+	+	+	+	+
PF01833	IPT/TIG domain	29	-	+	+	+	+	+	+	+	+	+	+	+	+	+	+	+	+	+	+	+	+	+	+	+	+	+	+	+	+	+	+	+	+	+	+	+	+	+	+	+
PF00637	Region in Clathrin and VPS	29	+	+	-	+	+	+	+	+	+	+	+	+	+	+	+	+	+	+	+	+	+	+	+	+	+	+	+	+	+	+	+	+	+	+	+	+	+	+	+	+
PF00616	GTPase-activator protein for Ras-like GTPase	29	-	+	+	+	-	+	+	-	+	+	+	+	+	+	+	+	+	+	+	+	+	+	+	+	+	+	+	+	+	+	+	+	+	+	+	+	+	+	+	+
PF00570	HRDC domain	29	+	-	+	+	+	+	+	+	+	+	+	+	+	+	+	+	+	+	+	+	+	+	+	+	+	+	+	+	+	+	+	+	+	+	+	+	+	+	+	+
PF14844	PH domain associated with Beige/BEACH	28	+	-	+	+	-	+	+	-	+	+	+	+	+	+	+	+	+	+	+	+	-	+	+	+	+	+	+	+	+	+	+	+	+	+	+	+	+	+	+	+
PF04106	Autophagy protein Apg5	28	-	+	+	+	-	+	+	+	+	+	+	+	+	+	+	+	+	+	+	+	+	+	+	+	+	+	+	+	+	+	+	+	+	+	-	+	+	+	+	+
PF01026	TatD related DNase	28	+	+	+	-	+	+	+	+	+	+	+	-	+	+	+	+	+	+	+	+	+	+	+	+	+	+	+	+	+	+	+	+	+	+	+	+	+	+	+	+
PF00653	Inhibitor of Apoptosis domain	28	-	+	+	+	+	+	+	+	+	+	+	+	+	+	+	+	+	+	+	+	+	+	+	+	+	+	+	+	+	+	+	+	+	+	-	+	+	+	+	+
PF06001	Domain of Unknown Function (DUF902)	28	+	+	-	+	-	+	+	-	+	+	+	+	+	+	+	+	+	+	+	+	+	+	+	+	+	+	+	+	+	+	+	+	+	+	-	+	+	+	+	-
PF01843	DIL domain	28	+	-	+	+	-	+	+	+	+	+	+	+	+	+	+	+	+	+	+	+	-	+	+	+	+	+	+	+	+	+	+	+	+	+	+	+	+	+	+	+
PF00643	B-box zinc finger	28	+	-	+	+	+	+	+	+	+	+	+	+	+	+	+	+	+	+	+	+	+	+	+	+	+	+	+	+	+	+	+	+	+	+	+	+	-	-	+	+
PF00641	Zn-finger in Ran binding protein and others	28	+	-	+	+	-	+	+	+	+	+	+	+	+	+	+	+	+	+	+	+	+	+	+	+	+	+	+	+	+	+	+	+	+	+	+	+	-	+	+	+
PF00292	'Paired box' domain	28	+	+	+	-	+	+	+	+	+	+	+	+	+	+	+	+	+	+	+	+	+	+	+	+	+	+	+	+	+	+	+	+	+	+	+	+	-	-	-	-
PF11629	C terminal SARAH domain of Mst1	27	-	+	+	+	-	+	+	-	+	+	+	+	+	+	-	+	+	+	+	+	+	+	+	+	+	+	+	+	+	+	+	+	+	+	+	+	-	+	+	-
PF08216	Catenin-beta-like, Arm-motif containing nuclear	27	-	+	+	+	+	+	+	+	+	+	+	+	+	+	+	+	+	-	+	+	+	+	+	+	+	+	+	+	+	+	+	+	+	-	+	+	+	+	+	+
PF05529	B-cell receptor-associated protein 31-like	27	-	+	+	+	+	+	+	+	+	+	+	+	+	+	+	+	+	+	-	+	+	+	+	+	+	+	+	+	+	+	+	+	+	+	+	-	+	+	+	+
PF02933	Cell division protein 48 (CDC48), domain 2	27	-	+	+	+	+	+	-	-	+	+	+	+	+	+	+	+	+	+	+	-	+	+	+	+	+	+	+	+	+	+	+	+	+	+	+	+	-	+	+	+
PF01858	Retinoblastoma-associated protein A domain	27	+	-	+	+	-	+	+	+	+	+	+	+	+	+	+	-	+	+	+	+	+	+	+	+	+	+	-	+	+	+	+	+	+	+	+	+	+	+	+	+
PF01221	Dynein light chain type 1	27	+	+	+	-	+	+	+	+	+	+	+	+	+	+	+	+	+	+	+	+	-	+	+	+	+	+	+	+	+	+	+	+	+	+	-	+	+	+	+	+
PF00791	ZU5 domain	27	+	-	+	+	-	+	-	+	+	+	+	+	+	+	+	+	+	+	+	+	+	+	+	+	+	+	+	+	+	+	+	+	+	-	-	+	+	-	-	-
PF00994	Probable molybdopterin binding domain	27	+	+	+	-	+	+	-	-	+	+	+	+	+	-	+	+	+	+	+	+	-	+	+	+	+	+	+	+	+	+	+	+	+	+	+	+	+	+	+	+
PF14853	Fis1 C-terminal tetratricopeptide repeat	26	+	+	+	+	-	+	+	+	+	+	+	+	+	+	+	+	+	+	+	+	+	+	+	-	+	+	+	+	+	+	+	+	-	+	+	-	+	-	+	-
PF03208	PRA1 family protein	26	-	+	+	+	+	+	+	+	+	+	+	+	+	-	+	+	+	+	+	+	+	-	+	+	+	+	+	+	+	+	+	+	+	+	+	+	-	+	+	+
PF02359	Cell division protein 48 (CDC48), N-terminal domain	26	-	+	+	+	+	+	+	+	+	+	+	+	+	+	+	+	+	+	+	-	+	+	+	+	+	+	+	+	+	+	+	+	-	+	+	+	-	+	+	+
PF05328	CybS	26	-	+	+	+	+	+	+	-	+	+	+	+	+	+	+	+	+	-	+	+	+	+	+	+	+	+	+	+	+	+	+	+	+	+	-	+	-	+	+	+
PF00066	LNR domain	26	+	+	+	-	+	+	+	+	+	+	+	+	+	-	+	+	+	-	+	+	+	-	+	+	+	+	+	+	+	+	+	+	+	+	+	+	+	+	+	+
PF03835	Rad4 transglutaminase-like domain	25	-	+	+	+	+	+	+	-	+	+	+	+	-	-	-	+	+	+	+	+	+	+	+	+	+	+	+	+	+	+	+	+	+	+	-	+	+	-	+	+
PF04548	AIG1 family	20	+	-	+	+	+	-	+	-	+	+	+	-	-	+	-	+	-	+	-	-	+	+	+	+	+	+	+	+	+	-	-	+	+	+	-	+	+	-	-	-
PF05254	Uncharacterised protein family (UPF0203)	19	+	+	+	-	+	-	-	+	+	+	+	-	+	+	-	+	+	-	+	+	-	+	+	-	+	+	+	-	+	+	-	+	+	-	+	-	-	+	+	+
PF00514	Armadillo/beta-catenin-like repeat	29	+	+	+	+	+	+	+	+	+	+	+	+	+	+	+	+	+	+	+	+	+	+	+	+	+	+	+	+	+	+	+	+	+	+	+	+	+	+	+	+
PF14604	Variant SH3 domain	29	+	+	+	+	+	+	+	+	+	+	+	+	+	+	+	+	+	+	+	+	+	+	+	+	+	+	+	+	+	+	+	+	+	+	+	+	+	+	+	+
PF14429	C2 domain in Dock180 and Zizimin proteins	29	+	+	+	+	+	+	+	+	+	+	+	+	+	+	+	+	+	+	+	+	+	+	+	+	+	+	+	+	+	+	+	+	+	+	+	+	+	+	+	+
PF13923	Zinc finger, C3HC4 type (RING finger)	29	+	+	+	+	+	+	+	+	+	+	+	+	+	+	+	+	+	+	+	+	+	+	+	+	+	+	+	+	+	+	+	+	+	+	+	+	+	+	+	+
PF13920	Zinc finger, C3HC4 type (RING finger)	29	+	+	+	+	+	+	+	+	+	+	+	+	+	+	+	+	+	+	+	+	+	+	+	+	+	+	+	+	+	+	+	+	+	+	+	+	+	+	+	+
PF13895	Immunoglobulin domain	29	+	+	+	+	+	+	+	+	+	+	+	+	+	+	+	+	+	+	+	+	+	+	+	+	+	+	+	+	+	+	+	+	+	+	+	+	+	+	-	-
PF13857	Ankyrin repeats (many copies)	29	+	+	+	+	+	+	+	+	+	+	+	+	+	+	+	+	+	+	+	+	+	+	+	+	+	+	+	+	+	+	+	+	+	+	+	+	+	+	+	+
PF13855	Leucine rich repeat	29	+	+	+	+	+	+	+	+	+	+	+	+	+	+	+	+	+	+	+	+	+	+	+	+	+	+	+	+	+	+	+	+	+	+	+	+	+	+	+	+
PF13833	EF-hand domain pair	29	+	+	+	+	+	+	+	+	+	+	+	+	+	+	+	+	+	+	+	+	+	+	+	+	+	+	+	+	+	+	+	+	+	+	+	+	+	+	+	+
PF13639	Ring finger domain	29	+	+	+	+	+	+	+	+	+	+	+	+	+	+	+	+	+	+	+	+	+	+	+	+	+	+	+	+	+	+	+	+	+	+	+	+	+	+	+	+
PF13637	Ankyrin repeats (many copies)	29	+	+	+	+	+	+	+	+	+	+	+	+	+	+	+	+	+	+	+	+	+	+	+	+	+	+	+	+	+	+	+	+	+	+	+	+	+	+	+	+
PF13516	Leucine Rich repeat	29	+	+	+	+	+	+	+	+	+	+	+	+	+	+	+	+	+	+	+	+	+	+	+	+	+	+	+	+	+	+	+	+	+	+	+	+	+	+	+	+
PF13499	EF-hand domain pair	29	+	+	+	+	+	+	+	+	+	+	+	+	+	+	+	+	+	+	+	+	+	+	+	+	+	+	+	+	+	+	+	+	+	+	+	+	+	+	+	+
PF13405	EF-hand domain	29	+	+	+	+	+	+	+	+	+	+	+	+	+	+	+	+	+	+	+	+	+	+	+	+	+	+	+	+	+	+	+	+	+	+	+	+	+	+	+	+
PF13202	EF hand	29	+	+	+	+	+	+	+	+	+	+	+	+	+	+	+	+	+	+	+	+	+	+	+	+	+	+	+	+	+	+	+	+	+	+	+	+	+	+	+	+
PF12796	Ankyrin repeats (3 copies)	29	+	+	+	+	+	+	+	+	+	+	+	+	+	+	+	+	+	+	+	+	+	+	+	+	+	+	+	+	+	+	+	+	+	+	+	+	+	+	+	+
PF08477	Miro-like protein	29	+	+	+	+	+	+	+	+	+	+	+	+	+	+	+	+	+	+	+	+	+	+	+	+	+	+	+	+	+	+	+	+	+	+	+	+	+	-	+	+
PF08389	Exportin 1-like protein	29	+	+	+	+	+	+	-	+	+	+	+	+	+	+	+	+	+	+	+	+	+	+	+	+	+	+	+	+	+	+	+	+	+	+	+	+	+	+	+	+
PF08332	Calcium/calmodulin dependent protein kinase II Association	29	+	+	+	+	+	+	+	+	+	+	+	+	+	+	+	+	+	+	+	+	+	+	+	+	+	+	+	+	+	+	+	+	+	+	+	+	+	+	+	-
PF08241	Methyltransferase domain	29	+	+	+	+	+	+	+	+	+	+	+	+	+	+	+	+	+	+	+	+	+	+	+	+	+	+	+	+	+	+	+	+	+	+	+	+	+	+	+	+
PF07992	Pyridine nucleotide-disulphide oxidoreductase	29	+	+	+	+	+	+	+	+	+	+	+	+	+	+	+	+	+	+	+	+	+	+	+	+	+	+	+	+	+	+	+	+	+	+	+	+	+	+	+	+
PF07714	Protein tyrosine kinase	29	+	+	+	+	+	+	+	+	+	+	+	+	+	+	+	+	+	+	+	+	+	+	+	+	+	+	+	+	+	+	+	+	+	+	+	+	+	+	+	+
PF07679	Immunoglobulin I-set domain	29	+	+	+	+	+	+	+	+	+	+	+	+	+	+	+	+	+	+	+	+	+	+	+	+	+	+	+	+	+	+	+	+	+	+	+	+	+	-	-	-
PF07647	SAM domain (Sterile alpha motif)	29	+	+	+	+	+	+	+	+	+	+	+	+	+	+	+	+	+	+	+	+	+	+	+	+	+	+	+	+	+	+	+	+	+	+	+	+	+	+	+	+
PF06920	Dedicator of cytokinesis	29	+	+	+	+	+	+	+	+	+	+	+	+	+	+	+	+	+	+	+	+	+	+	+	+	+	+	+	+	+	+	+	+	+	+	+	+	+	+	+	+
PF05602	Cleft lip and palate transmembrane protein 1 (CLPTM1)	29	+	+	+	+	+	+	+	+	+	+	+	+	+	+	+	+	+	+	+	+	+	+	+	+	+	+	+	+	+	+	+	+	+	+	+	+	+	+	+	+
PF05002	SGS domain	29	+	+	+	+	+	+	+	+	+	+	+	+	+	+	+	+	+	+	+	+	+	+	+	+	+	+	+	+	+	+	+	+	+	+	+	+	+	+	+	+
PF04969	CS domain	29	+	+	+	+	+	+	+	+	+	+	+	+	+	+	+	+	+	+	+	+	+	+	+	+	+	+	+	+	+	+	+	+	+	+	+	+	+	+	+	+
PF04707	PRELI-like family	29	+	+	+	+	+	+	+	+	+	+	+	+	+	+	+	+	+	+	+	+	+	+	+	+	+	+	+	+	+	+	+	+	+	+	+	+	+	+	+	+
PF03810	Importin-beta N-terminal domain	29	+	+	+	+	+	+	+	+	+	+	+	+	+	+	+	+	+	+	+	+	+	+	+	+	+	+	+	+	+	+	+	+	+	+	+	+	+	+	+	+
PF03378	CAS/CSE protein, C-terminus	29	+	+	+	+	+	+	+	+	+	+	+	+	+	+	+	+	+	+	+	+	+	+	+	+	+	+	+	+	+	+	+	+	+	+	+	+	+	+	+	+
PF03097	BRO1-like domain	29	+	+	+	+	+	+	+	+	+	+	+	+	+	+	+	+	+	+	+	+	+	+	+	+	+	+	+	+	+	+	+	+	+	+	+	+	+	+	+	+
PF03006	Haemolysin-III related	29	+	+	+	+	+	+	+	+	+	+	+	+	+	+	+	+	+	+	+	+	+	+	+	+	+	+	+	+	+	+	+	+	+	+	+	+	+	+	+	+
PF02991	Autophagy protein Atg8 ubiquitin like	29	+	+	+	+	+	+	+	+	+	+	+	+	+	+	+	+	+	+	+	+	+	+	+	+	+	+	+	+	+	+	+	+	+	+	+	+	+	+	+	+
PF02847	MA3 domain	29	+	+	+	+	+	+	+	+	+	+	+	+	+	+	+	+	+	+	+	+	+	+	+	+	+	+	+	+	+	+	+	+	+	+	+	+	+	+	+	+
PF02201	SWIB/MDM2 domain	29	+	+	+	+	-	+	+	+	+	+	+	+	+	+	+	+	+	+	+	+	+	+	+	+	+	+	+	+	+	+	+	+	+	+	+	+	+	+	+	+
PF02037	SAP domain	29	+	+	+	+	+	+	+	+	+	+	+	+	+	+	+	+	+	+	+	+	+	+	+	+	+	+	+	+	+	+	+	+	+	+	+	+	+	+	+	+
PF01981	Peptidyl-tRNA hydrolase PTH2	29	+	+	+	+	+	+	+	+	+	+	+	+	+	+	+	+	+	+	+	+	+	+	+	+	+	+	+	+	+	+	+	+	+	+	+	+	+	+	+	+
PF01556	DnaJ C terminal domain	29	+	+	+	+	+	+	+	+	+	+	+	+	+	+	+	+	+	+	+	+	+	+	+	+	+	+	+	+	+	+	+	+	+	+	+	+	+	+	+	+
PF01421	Reprolysin (M12B) family zinc metalloprotease	29	+	+	+	+	+	+	+	+	+	+	+	+	+	+	+	+	+	+	+	+	+	+	+	+	+	+	+	+	+	+	+	+	+	+	+	+	+	-	-	+
PF01336	OB-fold nucleic acid binding domain	29	+	+	+	+	+	+	+	+	+	+	+	+	+	+	+	+	+	+	+	+	+	+	+	+	+	+	+	+	+	+	+	+	+	+	+	+	+	+	+	+
PF01248	Ribosomal protein L7Ae/L30e/S12e/Gadd45 family	29	+	+	+	+	+	+	+	+	+	+	+	+	+	+	+	+	+	+	+	+	+	+	+	+	+	+	+	+	+	+	+	+	+	+	+	+	+	+	+	+
PF00929	Exonuclease	29	+	+	+	+	+	+	+	+	+	+	+	+	+	+	+	+	+	+	+	+	+	+	+	+	+	+	+	+	+	+	+	+	+	+	+	+	+	+	+	+
PF00788	Ras association (RalGDS/AF-6) domain	29	+	+	+	+	+	+	+	+	+	+	+	+	+	+	+	+	+	+	+	+	+	+	+	+	+	+	+	+	+	+	+	+	+	+	+	+	+	+	+	-
PF00754	F5/8 type C domain	29	+	+	+	+	+	+	-	+	+	+	+	+	+	+	+	+	+	+	+	+	+	+	+	+	+	+	+	+	+	+	+	+	+	+	+	+	+	+	+	-
PF00735	Septin	29	+	+	+	+	+	+	+	+	+	+	+	+	+	+	+	+	+	+	+	+	+	+	+	+	+	+	+	+	+	+	+	+	+	+	+	+	+	+	+	+
PF00632	HECT-domain (ubiquitin-transferase)	29	+	+	+	+	+	+	+	+	+	+	+	+	+	+	+	+	+	+	+	+	+	+	+	+	+	+	+	+	+	+	+	+	+	+	+	+	+	+	+	+
PF00630	Filamin/ABP280 repeat	29	+	+	+	+	+	+	+	+	+	+	+	+	+	+	+	+	+	+	+	+	+	+	+	+	+	+	+	+	+	+	+	+	+	+	+	+	+	+	+	-
PF00628	PHD-finger	29	+	+	+	+	+	+	+	+	+	+	+	+	+	+	+	+	+	+	+	+	+	+	+	+	+	+	+	+	+	+	+	+	+	+	+	+	+	+	+	+
PF00622	SPRY domain	29	+	+	+	+	+	+	+	+	+	+	+	+	+	+	+	+	+	+	+	+	+	+	+	+	+	+	+	+	+	+	+	+	+	+	+	+	+	+	+	+
PF00621	RhoGEF domain	29	+	+	+	+	+	+	+	+	+	+	+	+	+	+	+	+	+	+	+	+	+	+	+	+	+	+	+	+	+	+	+	+	+	+	+	+	+	+	+	+
PF00615	Regulator of G protein signaling domain	29	+	+	+	+	+	+	+	+	+	+	+	+	+	+	+	+	+	+	+	+	+	+	+	+	+	+	+	+	+	+	+	+	+	+	+	+	+	+	+	+
PF00595	PDZ domain (Also known as DHR or GLGF)	29	+	+	+	+	+	+	+	+	+	+	+	+	+	+	+	+	+	+	+	+	+	+	+	+	+	+	+	+	+	+	+	+	+	+	+	+	+	+	+	+
PF00560	Leucine Rich Repeat	29	+	+	+	+	+	+	+	+	+	+	+	+	+	+	+	+	+	+	+	+	+	+	+	+	+	+	+	+	+	+	+	+	+	+	+	+	+	+	+	+
PF00536	SAM domain (Sterile alpha motif)	29	+	+	+	+	+	+	+	+	+	+	+	+	+	+	+	+	+	+	+	+	+	+	+	+	+	+	+	+	+	+	+	+	+	+	+	+	+	+	+	+
PF00481	Protein phosphatase 2C	29	+	+	+	+	+	+	+	+	+	+	+	+	+	+	+	+	+	+	+	+	+	+	+	+	+	+	+	+	+	+	+	+	+	+	+	+	+	+	+	+
PF00412	LIM domain	29	+	+	+	+	+	+	+	+	+	+	+	+	+	+	+	+	+	+	+	+	+	+	+	+	+	+	+	+	+	+	+	+	+	+	+	+	+	+	+	+
PF00400	WD domain, G-beta repeat	29	+	+	+	+	+	+	+	+	+	+	+	+	+	+	+	+	+	+	+	+	+	+	+	+	+	+	+	+	+	+	+	+	+	+	+	+	+	+	+	+
PF00397	WW domain	29	+	+	+	+	+	+	+	+	+	+	+	+	+	+	+	+	+	+	+	+	+	+	+	+	+	+	+	+	+	+	+	+	+	+	+	+	+	+	+	+
PF00388	Phosphatidylinositol-specific phospholipase C, X domain	29	+	+	+	+	+	+	+	+	+	+	+	+	+	+	+	+	+	+	+	+	+	+	+	+	+	+	+	+	+	+	+	+	+	+	+	+	+	+	+	+
PF00373	FERM central domain	29	+	+	+	+	+	+	+	+	+	+	+	+	+	+	+	+	+	+	+	+	+	+	+	+	+	+	+	+	+	+	+	+	+	+	+	+	+	+	+	+
PF00343	Carbohydrate phosphorylase	29	+	+	+	+	+	+	+	+	+	+	+	+	+	+	+	+	+	+	+	+	+	+	+	+	+	+	+	+	+	+	+	+	+	+	+	+	+	+	+	+
PF00307	Calponin homology (CH) domain	29	+	+	+	+	+	+	+	+	+	+	+	+	+	+	+	+	+	+	+	+	+	+	+	+	+	+	+	+	+	+	+	+	+	+	+	+	+	+	+	+
PF00271	Helicase conserved C-terminal domain	29	+	+	+	+	+	+	+	+	+	+	+	+	+	+	+	+	+	+	+	+	+	+	+	+	+	+	+	+	+	+	+	+	+	+	+	+	+	+	+	+
PF00270	DEAD/DEAH box helicase	29	+	+	+	+	+	+	+	+	+	+	+	+	+	+	+	+	+	+	+	+	+	+	+	+	+	+	+	+	+	+	+	+	+	+	+	+	+	+	+	+
PF00254	FKBP-type peptidyl-prolyl cis-trans isomerase	29	+	+	+	+	+	+	+	+	+	+	+	+	+	+	+	+	+	+	+	+	+	+	+	+	+	+	+	+	+	+	+	+	+	+	+	+	+	+	+	+
PF00240	Ubiquitin family	29	+	+	+	+	+	+	+	+	+	+	+	+	+	+	+	+	+	+	+	+	+	+	+	+	+	+	+	+	+	+	+	+	+	+	+	+	+	+	+	+
PF00226	DnaJ domain	29	+	+	+	+	+	+	+	+	+	+	+	+	+	+	+	+	+	+	+	+	+	+	+	+	+	+	+	+	+	+	+	+	+	+	+	+	+	+	+	+
PF00179	Ubiquitin-conjugating enzyme	29	+	+	+	+	+	+	+	+	+	+	+	+	+	+	+	+	+	+	+	+	+	+	+	+	+	+	+	+	+	+	+	+	+	+	+	+	+	+	+	+
PF00169	PH domain	29	+	+	+	+	+	+	+	+	+	+	+	+	+	+	+	+	+	+	+	+	+	+	+	+	+	+	+	+	+	+	+	+	+	+	+	+	+	+	+	+
PF00168	C2 domain	29	+	+	+	+	+	+	+	+	+	+	+	+	+	+	+	+	+	+	+	+	+	+	+	+	+	+	+	+	+	+	+	+	+	+	+	+	+	+	+	+
PF00152	tRNA synthetases class II (D, K and N)	29	+	+	+	+	+	+	+	+	+	+	+	+	+	+	+	+	+	+	+	+	+	+	+	+	+	+	+	+	+	+	+	+	+	+	+	+	+	+	+	+
PF00130	Phorbol esters/diacylglycerol binding domain (C1 domain)	29	+	+	+	+	-	+	+	+	+	+	+	+	+	+	+	+	+	+	+	+	+	+	+	+	+	+	+	+	+	+	+	+	+	+	+	+	+	+	+	+
PF00125	Core histone H2A/H2B/H3/H4	29	+	+	+	+	+	+	+	+	+	+	+	+	+	+	+	+	+	+	+	+	+	+	+	+	+	+	+	+	+	+	+	+	+	+	+	+	+	+	+	+
PF00097	Zinc finger, C3HC4 type (RING finger)	29	+	+	+	+	+	+	+	+	+	+	+	+	+	+	+	+	+	+	+	+	+	+	+	+	+	+	+	+	+	+	+	+	+	+	+	+	+	+	+	+
PF00090	Thrombospondin type 1 domain	29	+	+	+	+	+	+	+	+	+	+	+	+	+	+	+	+	+	+	+	+	+	+	+	+	+	+	+	+	+	+	+	+	+	+	+	+	+	+	+	+
PF00076	RNA recognition motif. (a.k.a. RRM, RBD, or RNP domain)	29	+	+	+	+	+	+	+	+	+	+	+	+	+	+	+	+	+	+	+	+	+	+	+	+	+	+	+	+	+	+	+	+	+	+	+	+	+	+	+	+
PF00071	Ras family	29	+	+	+	+	+	+	+	+	+	+	+	+	+	+	+	+	+	+	+	+	+	+	+	+	+	+	+	+	+	+	+	+	+	+	+	+	+	+	+	+
PF00070	Pyridine nucleotide-disulphide oxidoreductase	29	+	+	+	+	+	+	+	+	+	+	+	+	+	+	+	+	+	+	+	+	+	+	+	+	+	+	+	+	+	+	+	+	+	+	+	+	+	+	+	+
PF00069	Protein kinase domain	29	+	+	+	+	+	+	+	+	+	+	+	+	+	+	+	+	+	+	+	+	+	+	+	+	+	+	+	+	+	+	+	+	+	+	+	+	+	+	+	+
PF00046	Homeobox domain	29	+	+	+	+	+	+	+	+	+	+	+	+	+	+	+	+	+	+	+	+	+	+	+	+	+	+	+	+	+	+	+	+	+	+	+	+	+	-	+	+
PF00036	EF hand	29	+	+	+	+	+	+	+	+	+	+	+	+	+	+	+	+	+	+	+	+	+	+	+	+	+	+	+	+	+	+	+	+	+	+	+	+	+	-	+	+
PF00025	ADP-ribosylation factor family	29	+	+	+	+	+	+	+	+	+	+	+	+	+	+	+	+	+	+	+	+	+	+	+	+	+	+	+	+	+	+	+	+	+	+	+	+	+	+	+	+
PF00023	Ankyrin repeat	29	+	+	+	+	+	+	+	+	+	+	+	+	+	+	+	+	+	+	+	+	+	+	+	+	+	+	+	+	+	+	+	+	+	+	+	+	+	+	+	+
PF00022	Actin	29	+	+	+	+	+	+	+	+	+	+	+	+	+	+	+	+	+	+	+	+	+	+	+	+	+	+	+	+	+	+	+	+	+	+	+	+	+	+	+	+
PF00018	SH3 domain	29	+	+	+	+	+	+	+	+	+	+	+	+	+	+	+	+	+	+	+	+	+	+	+	+	+	+	+	+	+	+	+	+	+	+	+	+	+	+	+	+
PF00012	Hsp70 protein	29	+	+	+	+	+	+	+	+	+	+	+	+	+	+	+	+	+	+	+	+	+	+	+	+	+	+	+	+	+	+	+	+	+	+	+	+	+	+	+	+
PF00008	EGF-like domain	29	+	+	+	+	+	+	+	+	+	+	+	+	+	+	+	+	+	+	+	+	+	+	+	+	+	+	+	+	+	+	+	+	+	+	+	+	+	+	+	+
PF00004	ATPase family associated with various cellular activities (AAA)	29	+	+	+	+	+	+	+	+	+	+	+	+	+	+	+	+	+	+	+	+	+	+	+	+	+	+	+	+	+	+	+	+	+	+	+	+	+	+	+	+
PF05192	MutS domain III	29	+	+	+	+	+	+	+	+	+	+	+	+	+	+	+	+	+	+	+	+	+	+	+	+	+	+	+	+	+	+	+	+	+	+	+	+	+	+	+	+
PF05190	MutS family domain IV	29	+	+	+	+	+	+	+	+	+	+	+	+	+	+	+	+	+	+	+	+	+	+	+	+	+	+	+	+	+	+	+	+	+	+	+	+	+	+	+	+
PF05179	RNA pol II accessory factor, Cdc73 family	29	+	+	+	+	+	+	+	+	+	+	+	+	+	+	+	+	+	+	+	+	+	+	+	+	+	+	+	+	+	+	+	+	+	+	+	+	+	+	+	+
PF04389	Peptidase family M28	29	+	+	+	+	+	+	+	+	+	+	+	+	+	+	+	+	+	+	+	+	+	+	+	+	+	+	+	+	+	+	+	+	+	+	+	+	+	+	+	+
PF03366	YEATS family	29	+	+	+	+	+	+	+	+	+	+	+	+	+	+	+	+	+	+	+	+	+	+	+	+	+	+	+	+	+	+	+	+	+	+	+	+	+	+	+	+
PF03166	MH2 domain	29	+	+	+	+	+	+	+	+	+	+	+	+	+	+	+	+	+	+	+	+	+	+	+	+	+	+	+	+	+	+	+	+	+	+	+	+	+	+	-	-
PF03165	MH1 domain	29	+	+	+	+	+	+	+	+	+	+	+	+	+	+	+	+	+	+	+	+	+	+	+	+	+	+	+	+	+	+	+	+	+	+	+	+	+	-	-	-
PF02732	ERCC4 domain	29	+	+	+	+	+	+	+	+	+	+	+	+	+	+	+	+	+	+	+	+	+	+	+	+	+	+	+	+	+	+	+	+	+	+	+	+	+	+	+	+
PF02518	Histidine kinase-, DNA gyrase B-, and HSP90-like ATPase	29	+	+	+	+	+	+	+	+	+	+	+	+	+	+	+	+	+	+	+	+	+	+	+	+	+	+	+	+	+	+	+	+	+	+	+	+	+	+	+	+
PF02460	Patched family	29	+	+	+	+	+	+	+	+	+	+	+	+	+	+	+	+	+	+	+	+	+	+	+	+	+	+	+	+	+	+	+	+	+	+	+	+	+	+	-	+
PF02259	FAT domain	29	+	+	+	+	+	+	+	+	+	+	+	+	+	+	+	+	+	+	+	+	+	+	+	+	+	+	+	+	+	+	+	+	+	+	+	+	+	+	+	+
PF02145	Rap/ran-GAP	29	+	+	+	+	+	+	+	+	+	+	+	+	+	+	+	+	+	+	+	+	+	+	+	+	+	+	+	+	+	+	+	+	+	+	+	+	+	+	+	+
PF01853	MOZ/SAS family	29	+	+	+	+	+	+	+	+	+	+	+	+	+	+	+	+	+	+	+	+	+	+	+	+	+	+	+	+	+	+	+	+	+	+	+	+	+	+	+	+
PF01849	NAC domain	29	+	+	+	+	+	+	+	+	+	+	+	+	+	+	+	+	+	+	+	+	+	+	+	+	+	+	+	+	+	+	+	+	+	+	+	+	+	+	+	+
PF01753	MYND finger	29	+	+	+	+	+	+	+	+	+	+	+	+	+	+	+	+	+	+	+	+	+	+	+	+	+	+	+	+	+	+	+	+	+	+	+	+	+	+	+	+
PF01576	Myosin tail	29	+	+	+	+	+	-	+	+	+	+	+	+	+	+	+	+	+	+	+	+	+	+	+	+	+	+	+	+	+	+	+	+	+	+	+	+	+	+	+	+
PF01417	ENTH domain	29	+	+	+	+	+	+	+	+	+	+	+	+	+	+	+	+	+	+	+	+	+	+	+	+	+	+	+	+	+	+	+	+	+	+	+	+	+	+	+	+
PF01391	Collagen triple helix repeat (20 copies)	29	+	+	+	+	+	+	+	+	+	+	+	+	+	+	+	+	+	+	+	+	+	+	+	+	+	+	+	+	+	+	+	+	+	+	+	+	+	+	-	+
PF01302	CAP-Gly domain	29	+	+	+	+	+	+	+	+	+	+	+	+	+	+	+	+	+	+	+	+	+	+	+	+	+	+	+	+	+	+	+	+	+	+	+	+	+	+	+	+
PF01028	Eukaryotic DNA topoisomerase I, catalytic core	29	+	+	+	+	+	+	+	+	+	+	+	+	+	+	+	+	+	+	+	+	+	+	+	+	+	+	+	+	+	+	+	+	+	+	+	+	+	+	+	+
PF00867	XPG I-region	29	+	+	+	+	+	+	+	+	+	+	+	+	+	+	+	+	+	+	+	+	+	+	+	+	+	+	+	+	+	+	+	+	+	+	+	+	+	+	+	+
PF00856	SET domain	29	+	+	+	+	+	+	+	+	+	+	+	+	+	+	+	+	+	+	+	+	+	+	+	+	+	+	+	+	+	+	+	+	+	+	+	+	+	+	+	+
PF00786	P21-Rho-binding domain	29	+	+	+	+	+	+	+	+	+	+	+	+	+	+	+	+	+	+	+	+	+	+	+	+	+	+	+	+	+	+	+	+	+	+	+	+	+	+	+	+
PF00627	UBA/TS-N domain	29	+	+	+	+	+	+	+	+	+	+	+	+	+	+	+	+	+	+	+	+	+	+	+	+	+	+	+	+	+	+	+	+	+	+	+	+	+	+	+	+
PF00620	RhoGAP domain	29	+	+	+	+	+	+	+	+	+	+	+	+	+	+	+	+	+	+	+	+	+	+	+	+	+	+	+	+	+	+	+	+	+	+	+	+	+	+	+	+
PF00568	WH1 domain	29	+	+	+	+	+	+	+	+	+	+	+	+	+	+	+	+	+	+	+	+	+	+	+	+	+	+	+	+	+	+	+	+	+	+	+	+	+	+	+	+
PF00533	BRCA1 C Terminus (BRCT) domain	29	+	+	+	+	+	+	+	+	+	+	+	+	+	+	+	+	+	+	+	+	+	+	+	+	+	+	+	+	+	+	+	+	+	+	+	+	+	+	+	+
PF00505	HMG (high mobility group) box	29	+	+	+	+	+	+	+	+	+	+	+	+	+	+	+	+	+	+	+	+	+	+	+	+	+	+	+	+	+	+	+	+	+	+	+	+	+	+	+	+
PF00503	G-protein alpha subunit	29	+	+	+	+	+	+	+	+	+	+	+	+	+	+	+	+	+	+	+	+	+	+	+	+	+	+	+	+	+	+	+	+	+	+	+	+	+	+	+	+
PF00501	AMP-binding enzyme	29	+	+	+	+	+	+	+	+	+	+	+	+	+	+	+	+	+	+	+	+	+	+	+	+	+	+	+	+	+	+	+	+	+	+	+	+	+	+	+	+
PF00498	FHA domain	29	+	+	+	+	+	+	+	+	+	+	+	+	+	+	+	+	+	+	+	+	+	+	+	+	+	+	+	+	+	+	+	+	+	+	+	+	+	+	+	+
PF00488	MutS domain V	29	+	+	+	+	+	+	+	+	+	+	+	+	+	+	+	+	+	+	+	+	+	+	+	+	+	+	+	+	+	+	+	+	+	+	+	+	+	+	+	+
PF00454	Phosphatidylinositol 3- and 4-kinase	29	+	+	+	+	+	+	+	+	+	+	+	+	+	+	+	+	+	+	+	+	+	+	+	+	+	+	+	+	+	+	+	+	+	+	+	+	+	+	+	+
PF00443	Ubiquitin carboxyl-terminal hydrolase	29	+	+	+	+	+	+	+	+	+	+	+	+	+	+	+	+	+	+	+	+	+	+	+	+	+	+	+	+	+	+	+	+	+	+	+	+	+	+	+	+
PF00439	Bromodomain	29	+	+	+	+	+	+	+	+	+	+	+	+	+	+	+	+	+	+	+	+	+	+	+	+	+	+	+	+	+	+	+	+	+	+	+	+	+	+	+	+
PF00320	GATA zinc finger	29	+	+	+	+	+	+	+	+	+	+	+	+	+	+	+	+	+	+	+	+	+	+	+	+	+	+	+	+	+	+	+	+	+	+	+	+	+	+	+	+
PF00293	NUDIX domain	29	+	+	+	+	+	+	+	+	+	+	+	+	+	+	+	+	+	+	+	+	+	+	+	+	+	+	+	+	+	+	+	+	+	+	+	+	+	+	+	+
PF00250	Fork head domain	29	+	+	+	+	+	+	+	+	+	+	+	+	+	+	+	+	+	+	+	+	+	+	+	+	+	+	+	+	+	+	+	+	+	+	+	+	+	+	+	+
PF00206	Lyase	29	+	+	+	+	+	+	+	+	+	+	+	+	+	+	+	+	+	+	+	+	+	+	+	+	+	+	+	+	+	+	+	+	+	+	+	+	+	+	+	+
PF00183	Hsp90 protein	29	+	+	+	+	+	+	+	+	+	+	+	+	+	+	+	+	+	+	+	+	+	+	+	+	+	+	+	+	+	+	+	+	+	+	+	+	+	+	+	+
PF00178	Ets-domain	29	+	+	+	+	+	+	+	+	+	+	+	+	+	+	+	+	+	+	+	+	+	+	+	+	+	+	+	+	+	+	+	+	+	+	+	+	+	-	-	-
PF00170	bZIP transcription factor	29	+	+	+	+	+	+	+	+	+	+	+	+	+	+	+	+	+	+	+	+	+	+	+	+	+	+	+	+	+	+	+	+	+	+	+	+	+	+	+	+
PF00117	Glutamine amidotransferase class-I	29	+	+	+	+	+	+	+	+	+	+	+	+	+	+	+	+	+	+	+	+	+	+	+	+	+	+	+	+	+	+	+	+	+	+	+	+	+	+	+	+
PF00111	2Fe-2S iron-sulfur cluster binding domain	29	+	+	+	+	-	+	+	+	+	+	+	+	+	+	+	+	+	+	+	+	+	+	+	+	+	+	+	+	+	+	+	+	+	+	+	+	+	+	+	+
PF00102	Protein-tyrosine phosphatase	29	+	+	+	+	+	+	+	+	+	+	+	+	+	+	+	+	+	+	+	+	+	+	+	+	+	+	+	+	+	+	+	+	+	+	+	+	+	+	+	+
PF00096	Zinc finger, C2H2 type	29	+	+	+	+	+	+	+	+	+	+	+	+	+	+	+	+	+	+	+	+	+	+	+	+	+	+	+	+	+	+	+	+	+	+	+	+	+	+	+	+
PF00063	Myosin head (motor domain)	29	+	+	+	+	+	+	+	+	+	+	+	+	+	+	+	+	+	+	+	+	+	+	+	+	+	+	+	+	+	+	+	+	+	+	+	+	+	+	+	+
PF00047	Immunoglobulin domain	29	+	+	+	+	+	+	+	+	+	+	+	+	+	+	+	+	+	+	+	+	+	+	+	+	+	+	+	+	+	+	+	+	+	+	+	+	+	-	-	-
PF00027	Cyclic nucleotide-binding domain	29	+	+	+	+	+	+	+	+	+	+	+	+	+	+	+	+	+	+	+	+	+	+	+	+	+	+	+	+	+	+	+	+	+	+	+	+	+	+	+	+
PF00017	SH2 domain	29	+	+	+	+	+	+	+	+	+	+	+	+	+	+	+	+	+	+	+	+	+	+	+	+	+	+	+	+	+	+	+	+	+	+	+	+	+	+	+	+
PF00010	Helix-loop-helix DNA-binding domain	29	+	+	+	+	+	+	+	+	+	+	+	+	+	+	+	+	+	+	+	+	+	+	+	+	+	+	+	+	+	+	+	+	+	+	+	+	+	+	+	+
PF00001	7 transmembrane receptor (rhodopsin family)	29	+	+	+	+	+	+	+	+	+	+	+	+	+	+	+	+	+	+	+	+	+	+	+	+	+	+	+	+	+	+	+	+	+	+	+	+	+	-	-	-
PF11976	Ubiquitin-2 like Rad60 SUMO-like	28	+	+	+	+	+	+	+	+	+	+	+	+	+	+	+	+	+	+	+	+	+	+	+	+	+	+	+	+	+	+	+	+	+	+	+	+	-	+	+	+
PF09735	Membrane-associated apoptosis protein	28	+	+	+	+	+	+	+	+	+	+	+	+	+	+	+	+	+	+	+	+	+	+	+	+	+	+	+	+	+	+	+	+	+	+	+	+	-	+	+	-
PF08646	Replication factor-A C terminal domain	28	+	+	+	+	+	+	+	+	+	+	+	+	+	+	+	+	+	+	+	+	+	+	+	+	+	+	+	+	+	+	+	+	+	+	+	+	-	+	+	+
PF08506	Cse1	28	+	+	+	+	+	+	+	+	+	+	+	+	+	+	+	+	+	+	+	+	+	+	+	+	+	+	+	+	+	+	+	+	+	+	+	+	-	+	+	+
PF04727	ELMO/CED-12 family	28	+	+	+	+	+	+	+	+	+	+	+	+	+	-	+	+	+	+	+	+	+	+	+	+	+	+	+	+	+	+	+	+	+	+	+	+	+	+	+	+
PF02731	SKIP/SNW domain	28	+	+	+	+	+	+	+	+	+	+	+	+	+	+	+	+	+	+	+	+	+	+	+	+	+	+	+	+	+	+	+	+	+	+	-	+	+	+	+	+
PF00200	Disintegrin	28	+	+	+	+	+	+	+	+	+	+	+	+	+	+	+	+	+	+	+	+	-	+	+	+	+	+	+	+	+	+	+	+	+	+	+	+	+	+	+	+
PF00044	Glyceraldehyde 3-phosphate dehydrogenase, NAD binding domain	28	+	+	+	+	-	+	+	+	+	+	+	+	+	+	+	+	+	+	+	+	+	+	+	+	+	+	+	+	+	+	+	+	+	+	+	+	-	+	+	+
PF02919	Eukaryotic DNA topoisomerase I, DNA binding fragment	28	+	+	+	+	+	+	+	+	+	+	+	+	+	+	+	+	+	+	+	+	+	+	+	+	+	+	+	+	+	+	+	+	-	+	+	+	+	+	+	+
PF01776	Ribosomal L22e protein family	28	+	+	+	+	+	+	+	+	+	+	+	+	+	+	+	+	+	-	+	+	+	+	+	+	+	+	+	+	+	+	+	+	+	+	+	+	+	+	+	+
PF01624	MutS domain I	28	+	+	+	+	+	+	+	+	+	+	+	+	+	+	+	+	+	+	+	+	+	+	+	+	+	+	+	+	+	+	+	+	+	+	+	+	-	+	+	+
PF01612	3'-5' exonuclease	28	+	+	+	+	+	+	+	+	+	+	+	+	-	+	+	+	+	+	+	+	+	+	+	+	+	+	+	+	+	+	+	+	+	+	+	+	+	+	+	+
PF01608	I/LWEQ domain	28	+	+	+	+	+	+	-	+	+	+	+	+	+	-	+	+	+	+	+	+	+	+	+	+	+	+	+	+	+	+	+	+	+	+	+	+	+	+	+	+
PF01119	DNA mismatch repair protein, C-terminal domain	28	+	+	+	+	+	+	+	+	+	+	+	+	+	+	+	+	+	+	+	+	-	+	+	+	+	+	+	+	+	+	+	+	+	+	+	+	+	+	+	+
PF00958	GMP synthase C terminal domain	28	+	+	+	+	-	+	+	+	+	+	+	+	+	+	+	+	+	+	+	+	+	+	+	+	+	+	+	+	+	+	+	+	+	+	-	+	+	+	+	+
PF00752	XPG N-terminal domain	28	+	+	+	+	-	+	+	+	+	+	+	+	+	+	+	+	+	+	+	+	+	+	+	+	+	+	+	+	+	+	+	+	+	+	+	+	-	+	+	+
PF08783	DWNN domain	27	+	+	+	+	+	+	+	+	+	+	+	+	+	+	+	+	+	+	+	-	-	+	+	+	+	+	+	+	+	+	+	+	+	+	+	+	+	+	+	-
PF04194	Programmed cell death protein 2, C-terminal putative domain	27	+	+	+	+	+	+	+	+	+	+	+	+	+	+	+	+	+	-	+	+	+	-	+	+	+	+	+	+	+	+	+	+	+	+	+	+	+	-	+	+
PF02800	Glyceraldehyde 3-phosphate dehydrogenase, C-terminal domain	27	+	+	+	+	-	+	+	+	+	+	+	+	+	+	+	+	+	+	+	+	+	+	+	+	+	+	+	+	+	+	+	+	+	-	+	+	-	+	+	+
PF01127	Succinate dehydrogenase/Fumarate reductase transmembrane subunit	27	+	+	+	+	+	+	+	+	+	+	+	+	+	+	+	+	+	+	-	+	+	+	+	+	+	+	+	+	+	+	+	+	+	+	+	+	-	+	+	+
PF00042	Globin	27	+	+	+	+	+	+	+	+	+	+	+	+	-	+	+	+	+	+	+	+	+	+	+	+	+	+	+	+	+	+	+	+	+	+	-	+	+	+	+	+
PF04096	Nucleoporin autopeptidase	27	+	+	+	+	+	+	+	+	+	+	+	+	+	+	+	+	+	+	+	+	+	+	+	+	+	+	+	+	+	+	-	+	+	+	+	-	+	+	+	+
PF02736	Myosin N-terminal SH3-like domain	27	+	+	+	+	+	+	+	+	+	+	+	+	+	+	+	+	+	+	+	+	+	+	+	+	+	+	+	+	+	+	+	+	+	-	-	+	+	+	+	+
PF02260	FATC domain	27	+	+	+	+	+	+	+	+	+	+	+	+	+	+	+	+	+	-	+	+	+	-	+	+	+	+	+	+	+	+	+	+	+	+	+	+	+	+	+	+
PF01172	Shwachman-Bodian-Diamond syndrome (SBDS) protein	27	+	+	+	+	+	+	+	+	+	+	+	+	+	+	+	+	+	+	-	+	+	+	+	+	+	+	+	+	+	+	+	+	+	+	+	+	-	+	+	+
PF00730	HhH-GPD superfamily base excision DNA repair protein	27	+	+	+	+	+	+	+	+	+	+	+	+	+	-	+	+	+	+	+	+	+	+	+	+	+	+	+	+	+	+	+	+	+	+	-	+	+	+	+	+
PF13606	Ankyrin repeat	26	+	+	+	+	+	+	+	+	+	+	+	+	+	+	+	+	+	+	+	-	+	+	+	+	+	+	+	+	+	+	-	+	-	+	+	+	+	+	+	-
PF05918	Apoptosis inhibitory protein 5 (API5)	26	+	+	+	+	+	+	+	+	+	+	+	+	+	-	+	+	+	+	+	+	+	-	+	+	+	-	+	+	+	+	+	+	+	+	+	+	+	+	-	-
PF02109	DAD family	26	+	+	+	+	-	+	-	+	+	+	-	+	+	+	+	+	+	+	+	+	+	+	+	+	+	+	+	-	+	+	+	+	+	+	+	+	-	-	+	+
PF01857	Retinoblastoma-associated protein B domain	26	+	+	+	+	+	+	+	+	+	+	+	+	+	+	+	-	+	+	+	+	+	+	+	+	+	+	+	+	+	+	+	+	+	+	+	-	-	+	+	+
PF04855	SNF5 / SMARCB1 / INI1	26	+	+	+	+	+	-	+	-	+	+	+	+	+	+	+	+	+	+	+	+	+	+	+	+	+	+	+	+	+	+	+	+	-	+	-	+	-	+	+	-
PF03715	Noc2p family	25	+	+	+	+	+	+	+	+	+	+	+	+	+	-	+	+	+	-	+	+	+	+	+	+	+	+	+	+	+	+	+	+	+	+	+	-	-	+	+	+
PF08311	Mad3/BUB1 homology region 1	24	+	+	+	+	+	-	+	+	-	+	+	-	+	+	+	+	+	+	+	+	-	-	+	+	+	+	+	+	+	+	+	+	+	+	+	-	+	+	+	+
PF05794	T-complex protein 11	24	+	+	+	+	-	-	+	+	+	+	+	+	+	+	+	+	+	+	+	+	-	-	+	+	+	+	+	+	+	-	+	+	+	+	+	-	-	+	-	-
PF05729	NACHT domain	24	+	+	+	+	+	+	+	+	+	+	+	+	-	-	+	+	+	+	+	+	+	-	-	+	+	+	-	+	+	+	+	+	+	+	+	+	+	+	+	-
PF05182	Fip1 motif	24	+	+	+	+	+	+	+	+	+	+	+	+	+	+	+	+	+	-	+	+	+	+	+	+	+	+	+	+	-	+	+	+	-	+	+	-	-	+	+	+
PF04500	FLYWCH zinc finger domain	23	+	+	+	+	+	-	+	+	-	-	+	-	+	+	+	+	+	+	+	+	+	+	+	+	+	+	+	+	+	+	-	+	+	+	+	-	-	-	-	-
PF01290	Thymosin beta-4 family	23	+	+	+	+	+	+	-	+	+	+	+	+	+	-	+	-	+	+	+	-	+	-	+	+	+	+	-	+	+	+	+	+	+	+	-	+	+	-	+	-
PF00633	Helix-hairpin-helix motif	23	+	+	+	+	+	+	+	-	+	+	-	+	+	-	+	+	+	+	+	+	+	+	-	+	+	+	-	+	+	+	+	+	+	-	-	+	+	+	+	+
PF15227	zinc finger of C3HC4-type, RING	22	+	+	+	+	+	+	+	-	+	+	+	-	+	+	+	+	-	-	-	+	+	+	+	+	+	+	+	+	+	+	-	+	+	+	-	+	-	-	-	+
PF06293	Lipopolysaccharide kinase (Kdo/WaaP) family	20	+	+	+	+	+	+	+	-	-	+	+	+	+	-	+	-	-	-	-	+	+	+	+	+	+	+	+	+	+	+	+	+	-	+	-	-	+	+	+	-
PF03066	Nucleoplasmin	17	+	+	+	+	+	+	+	+	+	+	+	+	-	-	-	-	+	+	+	-	+	-	-	-	-	-	-	+	+	+	+	+	-	+	+	+	+	+	+	-
